# Supplementary material for: ﻿Two new species in the fern genus Lomariopsis (Lomariopsidaceae) from East Asia
Source: PhytoKeys. 2021 Dec 20;187:161–76. doi: 10.3897/phytokeys.187.77035 (PMC8712500; doi:10.3897/phytokeys.187.77035)
Supplement: XML Treatment for Lomariopsis longini [file phytokeys.187.77035-treatment1.xml]

<!DOCTYPE tp:taxon-treatment
  PUBLIC "-//TaxonX//DTD Taxonomic Treatment Publishing DTD v0 20100105//EN" "tax-treatment-NSO.dtd">
<tp:taxon-treatment xmlns:tp="http://www.plazi.org/taxpub"><tp:treatment-meta><kwd-group><label>Taxon classification</label><kwd>
                <named-content content-type="kingdom">Plantae</named-content>
              </kwd><kwd>
                <named-content content-type="order">Polypodiales</named-content>
              </kwd><kwd>
                <named-content content-type="family">Lomariopsidaceae</named-content>
              </kwd></kwd-group><mixed-citation publication-type="journal"><person-group><name><surname>Wu</surname><given-names>Yi-Hsuan</given-names></name><name><surname>Sun</surname><given-names>Chih-Yun</given-names></name><name><surname>Ebihara</surname><given-names>Atsushi</given-names></name><name><surname>Lu</surname><given-names>Ngan Thi</given-names></name><name><surname>Rouhan</surname><given-names>Germinal</given-names></name><name><surname>Kuo</surname><given-names>Li-Yaung</given-names></name></person-group><article-title>﻿Two new species in the fern genus <italic><tp:taxon-name><tp:taxon-name-part taxon-name-part-type="genus" reg="Lomariopsis">Lomariopsis</tp:taxon-name-part></tp:taxon-name></italic> (<tp:taxon-name><tp:taxon-name-part taxon-name-part-type="family">Lomariopsidaceae</tp:taxon-name-part></tp:taxon-name>) from East Asia</article-title><source>PhytoKeys</source><day>20</day><month>12</month><year>2021</year><volume>187</volume><fpage>161</fpage><lpage>176</lpage><pub-id pub-id-type="doi">10.3897/phytokeys.187.77035</pub-id></mixed-citation></tp:treatment-meta><tp:nomenclature><label>﻿</label><tp:taxon-name>
              <object-id xmlns:xlink="http://www.w3.org/1999/xlink" content-type="arpha" xlink:type="simple">58E92A43-DA01-510D-8552-191F9C25F153</object-id>
              <tp:taxon-name-part taxon-name-part-type="genus" reg="Lomariopsis">Lomariopsis</tp:taxon-name-part>
              <tp:taxon-name-part taxon-name-part-type="species" reg="longini">longini</tp:taxon-name-part>
              <object-id xmlns:xlink="http://www.w3.org/1999/xlink" content-type="ipni" xlink:type="simple">urn:lsid:ipni.org:names:77234526-1</object-id>
            </tp:taxon-name><tp:taxon-authority>L.Y.Kuo &amp; Y.H.Wu</tp:taxon-authority><tp:taxon-status xmlns:xlink="http://www.w3.org/1999/xlink" xlink:type="simple">sp. nov.</tp:taxon-status><xref ref-type="fig" rid="F2">Figs 2</xref><xref ref-type="fig" rid="F5">, 5A</xref></tp:nomenclature><tp:treatment-sec sec-type="diagnosis" id="SECID0EKMAE"><title>Diagnosis.</title><p><italic><tp:taxon-name><tp:taxon-name-part taxon-name-part-type="genus" reg="Lomariopsis">Lomariopsis</tp:taxon-name-part><tp:taxon-name-part taxon-name-part-type="species" reg="longini">longini</tp:taxon-name-part></tp:taxon-name></italic> differs from the other similar species, <italic><tp:taxon-name><tp:taxon-name-part taxon-name-part-type="genus" reg="Lomariopsis">L.</tp:taxon-name-part><tp:taxon-name-part taxon-name-part-type="species" reg="spectabilis">spectabilis</tp:taxon-name-part></tp:taxon-name></italic>, <italic><tp:taxon-name><tp:taxon-name-part taxon-name-part-type="genus" reg="Lomariopsis">L.</tp:taxon-name-part><tp:taxon-name-part taxon-name-part-type="species" reg="boninensis">boninensis</tp:taxon-name-part></tp:taxon-name></italic>, and <italic><tp:taxon-name><tp:taxon-name-part taxon-name-part-type="genus" reg="Lomariopsis">L.</tp:taxon-name-part><tp:taxon-name-part taxon-name-part-type="species" reg="moorei">moorei</tp:taxon-name-part></tp:taxon-name></italic>, by its lanceolate upper sterile pinna with the widest portion occurring below the middle of the pinna, and the veins end ca. 0.5 mm before the margins.</p><fig id="F2" position="float" orientation="portrait"><object-id xmlns:xlink="http://www.w3.org/1999/xlink" content-type="doi" xlink:type="simple">10.3897/phytokeys.187.77035.figure2</object-id><object-id xmlns:xlink="http://www.w3.org/1999/xlink" content-type="arpha" xlink:type="simple">186227D6-3865-510F-BFF7-18E9A16A6058</object-id><label>Figure 2.</label><caption><p>Illustration of <italic><tp:taxon-name><tp:taxon-name-part taxon-name-part-type="genus" reg="Lomariopsis">Lomariopsis</tp:taxon-name-part><tp:taxon-name-part taxon-name-part-type="species" reg="longini">longini</tp:taxon-name-part></tp:taxon-name></italic> L.Y.Kuo &amp; Y.H.Wu, sp. nov., based on the holotype <italic>P.K. Loc</italic> et al. 5095 (P00888363).</p></caption><graphic xmlns:xlink="http://www.w3.org/1999/xlink" xlink:href="phytokeys-187-161-g002.jpg" position="float" orientation="portrait" xlink:type="simple" id="oo_625558.jpg"><uri content-type="original_file" xlink:type="simple">https://binary.pensoft.net/fig/625558</uri></graphic></fig></tp:treatment-sec><tp:treatment-sec sec-type="material" id="SECID0EWOAE"><title>Type.</title><p>Vietnam. Ha Tinh. Huong Son District: Son Kim Municipality, Rao Bun stream, 4 May 2004, <italic>P.K. Loc 5095</italic> (holotype: P [P00888363]! isotype: MO!).</p></tp:treatment-sec><tp:treatment-sec sec-type="description" id="SECID0E5OAE"><title>Description.</title><p>Rhizomes stramineous, 0.7–1.2 cm in diam., densely scaly; rhizome scales brown (but blackened at point of attachment), lanceolate, ca. 4–9 × 1.5–3.7 mm. Fronds 1-pinnate, leathery, mature laminae pinnate, dimorphic. Sterile fronds 30–60 cm long, stipes stramineous, 10–20 cm, grooved adaxially, base with scattered scales, lateral pinnae 3–9 pairs, lanceolate, widest in the lower third, 7–16 × 1.5–1.7 cm, apex acuminate; pinna bases cuneate and decurrent, margins entire; lateral pinnae articulate to rachis, swollen ring on abaxial articulation, terminal pinna with a similar size as lateral pinnae, not articulate; upper part of rachis narrowly winged; veins free, simple or furcate, oblique, not extended to margin. Fertile laminae similar to sterile laminae but pinnae much contracted; pinnae linear, 10–20 × ca. 0.2 cm, equilateral, stalks 0.5–1.1 cm, pinna rachis articulate. Sori acrostichoid. Spores 32 per sporangium, perine with cristae.</p></tp:treatment-sec><tp:treatment-sec sec-type="Paratypes" id="SECID0EDPAE"><title>Paratypes.</title><p>Vietnam. Nghe An Province: 28 Oct 2014, <italic>L.B. Zhang, L. Zhang &amp; N.T. Lu 7185</italic> (CDBI, MO, VNMN); Quang Binh Province: Bo Trach District, Phong Nha-ke Bang National Park, 7 Dec 2004, <italic>S.K. Wu and L.K. Phan WP897</italic> (KUN); 13 Dec 2004, <italic>WP1124</italic> (KUN); Quang Tri Province: Dakrong District, Trieu Nguyen Commune, 4 Nov 2009, <italic>Y.H. Chang 20091104-005</italic> (TAIF); 2 Nov 2009, <italic>C.W. Chen Wade 983</italic> (TAIF); Vinh Phuc Province: Tam Dao District, Tam Dao National Park, 14 Dec 2010, <italic>L.Y. Kuo 1862</italic> (TAIF, VNMN). China. Yunnan Province: 25 Aug 2014, <italic>Q. Wei WQ243</italic> (KUN); 2 Sep 2011, <italic>S.Y. Dong 3597</italic> (IBSC); 28 Mar 1987, <italic>W.M. Ju et H.C. Yan Ju and Yan 21930</italic> (IBK).</p></tp:treatment-sec><tp:treatment-sec sec-type="distribution" id="SECID0E2PAE"><title>Distribution.</title><p>Northern Vietnam, west southern China (Yunnan).</p></tp:treatment-sec><tp:treatment-sec sec-type="ecology" id="SECID0EAQAE"><title>Ecology.</title><p>In shaded places, understory of evergreen broad leaf forests, below 1,000 m in elevation.</p></tp:treatment-sec><tp:treatment-sec sec-type="etymology" id="SECID0EFQAE"><title>Etymology.</title><p>The lanceolate shape of the terminal pinnae of sterile leaves is similar to the holy lance, which is also called Lance of Longinus.</p></tp:treatment-sec><tp:treatment-sec><!--Section generated to contain objects referenced in tp:taxon-treatment.--><fig id="F5" position="float" orientation="portrait"><object-id xmlns:xlink="http://www.w3.org/1999/xlink" content-type="doi" xlink:type="simple">10.3897/phytokeys.187.77035.figure5</object-id><object-id xmlns:xlink="http://www.w3.org/1999/xlink" content-type="arpha" xlink:type="simple">33A2A7CC-C2BA-59DF-AAA7-186A38C00B5E</object-id><label>Figure 5.</label><caption><p>Stipe scales <bold>A</bold><italic><tp:taxon-name><tp:taxon-name-part taxon-name-part-type="genus" reg="Lomariopsis">Lomariopsis</tp:taxon-name-part><tp:taxon-name-part taxon-name-part-type="species" reg="longini">longini</tp:taxon-name-part></tp:taxon-name></italic> (<italic>L.Y. Kuo1862</italic>, TAIF) <bold>B</bold><italic><tp:taxon-name><tp:taxon-name-part taxon-name-part-type="genus" reg="Lomariopsis">Lomariopsis</tp:taxon-name-part><tp:taxon-name-part taxon-name-part-type="species" reg="moorei">moorei</tp:taxon-name-part></tp:taxon-name></italic> (Y.H. Wu <italic>YX052</italic>, TAIF). Scale bar: 1 mm.</p></caption><graphic xmlns:xlink="http://www.w3.org/1999/xlink" xlink:href="phytokeys-187-161-g005.jpg" position="float" orientation="portrait" xlink:type="simple" id="oo_625561.jpg"><uri content-type="original_file" xlink:type="simple">https://binary.pensoft.net/fig/625561</uri></graphic></fig></tp:treatment-sec></tp:taxon-treatment>
