# Supplementary material for: ﻿Two new species in the fern genus Lomariopsis (Lomariopsidaceae) from East Asia
Source: PhytoKeys. 2021 Dec 20;187:161–76. doi: 10.3897/phytokeys.187.77035 (PMC8712500; doi:10.3897/phytokeys.187.77035)
Supplement: XML Treatment for Lomariopsis moorei [file phytokeys.187.77035-treatment2.xml]

<!DOCTYPE tp:taxon-treatment
  PUBLIC "-//TaxonX//DTD Taxonomic Treatment Publishing DTD v0 20100105//EN" "tax-treatment-NSO.dtd">
<tp:taxon-treatment xmlns:tp="http://www.plazi.org/taxpub"><tp:treatment-meta><kwd-group><label>Taxon classification</label><kwd>
                <named-content content-type="kingdom">Plantae</named-content>
              </kwd><kwd>
                <named-content content-type="order">Polypodiales</named-content>
              </kwd><kwd>
                <named-content content-type="family">Lomariopsidaceae</named-content>
              </kwd></kwd-group><mixed-citation publication-type="journal"><person-group><name><surname>Wu</surname><given-names>Yi-Hsuan</given-names></name><name><surname>Sun</surname><given-names>Chih-Yun</given-names></name><name><surname>Ebihara</surname><given-names>Atsushi</given-names></name><name><surname>Lu</surname><given-names>Ngan Thi</given-names></name><name><surname>Rouhan</surname><given-names>Germinal</given-names></name><name><surname>Kuo</surname><given-names>Li-Yaung</given-names></name></person-group><article-title>﻿Two new species in the fern genus <italic><tp:taxon-name><tp:taxon-name-part taxon-name-part-type="genus" reg="Lomariopsis">Lomariopsis</tp:taxon-name-part></tp:taxon-name></italic> (<tp:taxon-name><tp:taxon-name-part taxon-name-part-type="family">Lomariopsidaceae</tp:taxon-name-part></tp:taxon-name>) from East Asia</article-title><source>PhytoKeys</source><day>20</day><month>12</month><year>2021</year><volume>187</volume><fpage>161</fpage><lpage>176</lpage><pub-id pub-id-type="doi">10.3897/phytokeys.187.77035</pub-id></mixed-citation></tp:treatment-meta><tp:nomenclature><label>﻿</label><tp:taxon-name>
              <object-id xmlns:xlink="http://www.w3.org/1999/xlink" content-type="arpha" xlink:type="simple">C72B93F6-6AA5-5043-A3E6-2EAC88138B90</object-id>
              <tp:taxon-name-part taxon-name-part-type="genus" reg="Lomariopsis">Lomariopsis</tp:taxon-name-part>
              <tp:taxon-name-part taxon-name-part-type="species" reg="moorei">moorei</tp:taxon-name-part>
              <object-id xmlns:xlink="http://www.w3.org/1999/xlink" content-type="ipni" xlink:type="simple">urn:lsid:ipni.org:names:77234527-1</object-id>
            </tp:taxon-name><tp:taxon-authority>Y.H.Wu &amp; L.Y.Kuo</tp:taxon-authority><tp:taxon-status xmlns:xlink="http://www.w3.org/1999/xlink" xlink:type="simple">sp. nov.</tp:taxon-status><xref ref-type="fig" rid="F3">Figs 3</xref><xref ref-type="fig" rid="F5">, 5B</xref><xref ref-type="fig" rid="F6">, 6A</xref></tp:nomenclature><tp:treatment-sec sec-type="diagnosis" id="SECID0EASAE"><title>Diagnosis.</title><p><italic><tp:taxon-name><tp:taxon-name-part taxon-name-part-type="genus" reg="Lomariopsis">Lomariopsis</tp:taxon-name-part><tp:taxon-name-part taxon-name-part-type="species" reg="moorei">moorei</tp:taxon-name-part></tp:taxon-name></italic> is most similar to <italic><tp:taxon-name><tp:taxon-name-part taxon-name-part-type="genus" reg="Lomariopsis">L.</tp:taxon-name-part><tp:taxon-name-part taxon-name-part-type="species" reg="boninensis">boninensis</tp:taxon-name-part></tp:taxon-name></italic>, but scales on stipes are narrower (usually &lt; 2 mm) in <italic><tp:taxon-name><tp:taxon-name-part taxon-name-part-type="genus" reg="Lomariopsis">L.</tp:taxon-name-part><tp:taxon-name-part taxon-name-part-type="species" reg="moorei">moorei</tp:taxon-name-part></tp:taxon-name></italic> (Fig. <xref ref-type="fig" rid="F5">5B</xref>) and broader (usually &gt; 2 mm) in <italic><tp:taxon-name><tp:taxon-name-part taxon-name-part-type="genus" reg="Lomariopsis">L.</tp:taxon-name-part><tp:taxon-name-part taxon-name-part-type="species" reg="boninensis">boninensis</tp:taxon-name-part></tp:taxon-name></italic>. The swollen ring at the region of articulation on the abaxial side (especially upper pinnae) is more obvious in <italic><tp:taxon-name><tp:taxon-name-part taxon-name-part-type="genus" reg="Lomariopsis">L.</tp:taxon-name-part><tp:taxon-name-part taxon-name-part-type="species" reg="moorei">moorei</tp:taxon-name-part></tp:taxon-name></italic> (Table <xref ref-type="table" rid="T1">1</xref>; Fig. <xref ref-type="fig" rid="F6">6A</xref>).</p><fig id="F4" position="float" orientation="portrait"><object-id xmlns:xlink="http://www.w3.org/1999/xlink" content-type="doi" xlink:type="simple">10.3897/phytokeys.187.77035.figure4</object-id><object-id xmlns:xlink="http://www.w3.org/1999/xlink" content-type="arpha" xlink:type="simple">6D8B26D2-C62B-53FF-B470-6B15D7AB6A66</object-id><label>Figure 4.</label><caption><p>Spore perine morphology by SEM <bold>A</bold><italic><tp:taxon-name><tp:taxon-name-part taxon-name-part-type="genus" reg="Lomariopsis">Lomariopsis</tp:taxon-name-part><tp:taxon-name-part taxon-name-part-type="species" reg="moorei">moorei</tp:taxon-name-part></tp:taxon-name></italic><bold>B</bold><italic><tp:taxon-name><tp:taxon-name-part taxon-name-part-type="genus" reg="Lomariopsis">L.</tp:taxon-name-part><tp:taxon-name-part taxon-name-part-type="species" reg="longini">longini</tp:taxon-name-part></tp:taxon-name></italic><bold>C</bold><italic><tp:taxon-name><tp:taxon-name-part taxon-name-part-type="genus" reg="Lomariopsis">L.</tp:taxon-name-part><tp:taxon-name-part taxon-name-part-type="species" reg="boninensis">boninensis</tp:taxon-name-part></tp:taxon-name></italic><bold>D</bold><italic><tp:taxon-name><tp:taxon-name-part taxon-name-part-type="genus" reg="Lomariopsis">L.</tp:taxon-name-part><tp:taxon-name-part taxon-name-part-type="species" reg="spectabilis">spectabilis</tp:taxon-name-part></tp:taxon-name></italic>. Scale bars: 15 µm.</p></caption><graphic xmlns:xlink="http://www.w3.org/1999/xlink" xlink:href="phytokeys-187-161-g003.jpg" position="float" orientation="portrait" xlink:type="simple" id="oo_625559.jpg"><uri content-type="original_file" xlink:type="simple">https://binary.pensoft.net/fig/625559</uri></graphic></fig><fig id="F3" position="float" orientation="portrait"><object-id xmlns:xlink="http://www.w3.org/1999/xlink" content-type="doi" xlink:type="simple">10.3897/phytokeys.187.77035.figure3</object-id><object-id xmlns:xlink="http://www.w3.org/1999/xlink" content-type="arpha" xlink:type="simple">C85BE72A-32B5-5717-AFFB-60EE888E8C00</object-id><label>Figure 3.</label><caption><p>Illustration of <italic><tp:taxon-name><tp:taxon-name-part taxon-name-part-type="genus" reg="Lomariopsis">Lomariopsis</tp:taxon-name-part><tp:taxon-name-part taxon-name-part-type="species" reg="moorei">moorei</tp:taxon-name-part></tp:taxon-name></italic> Y.H.Wu &amp; L.Y.Kuo, sp. nov., based on the holotype Y.H. Wu <italic>YX052</italic> (TAIF). A fallen fertile pinna is at the left bottom.</p></caption><graphic xmlns:xlink="http://www.w3.org/1999/xlink" xlink:href="phytokeys-187-161-g004.jpg" position="float" orientation="portrait" xlink:type="simple" id="oo_625560.jpg"><uri content-type="original_file" xlink:type="simple">https://binary.pensoft.net/fig/625560</uri></graphic></fig><fig id="F5" position="float" orientation="portrait"><object-id xmlns:xlink="http://www.w3.org/1999/xlink" content-type="doi" xlink:type="simple">10.3897/phytokeys.187.77035.figure5</object-id><object-id xmlns:xlink="http://www.w3.org/1999/xlink" content-type="arpha" xlink:type="simple">33A2A7CC-C2BA-59DF-AAA7-186A38C00B5E</object-id><label>Figure 5.</label><caption><p>Stipe scales <bold>A</bold><italic><tp:taxon-name><tp:taxon-name-part taxon-name-part-type="genus" reg="Lomariopsis">Lomariopsis</tp:taxon-name-part><tp:taxon-name-part taxon-name-part-type="species" reg="longini">longini</tp:taxon-name-part></tp:taxon-name></italic> (<italic>L.Y. Kuo1862</italic>, TAIF) <bold>B</bold><italic><tp:taxon-name><tp:taxon-name-part taxon-name-part-type="genus" reg="Lomariopsis">Lomariopsis</tp:taxon-name-part><tp:taxon-name-part taxon-name-part-type="species" reg="moorei">moorei</tp:taxon-name-part></tp:taxon-name></italic> (Y.H. Wu <italic>YX052</italic>, TAIF). Scale bar: 1 mm.</p></caption><graphic xmlns:xlink="http://www.w3.org/1999/xlink" xlink:href="phytokeys-187-161-g005.jpg" position="float" orientation="portrait" xlink:type="simple" id="oo_625561.jpg"><uri content-type="original_file" xlink:type="simple">https://binary.pensoft.net/fig/625561</uri></graphic></fig><fig id="F6" position="float" orientation="portrait"><object-id xmlns:xlink="http://www.w3.org/1999/xlink" content-type="doi" xlink:type="simple">10.3897/phytokeys.187.77035.figure6</object-id><object-id xmlns:xlink="http://www.w3.org/1999/xlink" content-type="arpha" xlink:type="simple">D074A839-BED7-53B0-B085-78B955345AC2</object-id><label>Figure 6.</label><caption><p>Articulation of upper pinnae (abaxial surface) to the rachis <bold>A</bold><italic><tp:taxon-name><tp:taxon-name-part taxon-name-part-type="genus" reg="Lomariopsis">Lomariopsis</tp:taxon-name-part><tp:taxon-name-part taxon-name-part-type="species" reg="moorei">moorei</tp:taxon-name-part></tp:taxon-name></italic> (Y.H. Wu YX052, TAIF) <bold>B</bold><italic><tp:taxon-name><tp:taxon-name-part taxon-name-part-type="genus" reg="Lomariopsis">Lomariopsis</tp:taxon-name-part><tp:taxon-name-part taxon-name-part-type="species" reg="boninensis">boninensis</tp:taxon-name-part></tp:taxon-name></italic> (<ext-link xmlns:xlink="http://www.w3.org/1999/xlink" ext-link-type="gen" xlink:href="TNS790636" xlink:type="simple">TNS790636</ext-link>).</p></caption><graphic xmlns:xlink="http://www.w3.org/1999/xlink" xlink:href="phytokeys-187-161-g006.jpg" position="float" orientation="portrait" xlink:type="simple" id="oo_625562.jpg"><uri content-type="original_file" xlink:type="simple">https://binary.pensoft.net/fig/625562</uri></graphic></fig></tp:treatment-sec><tp:treatment-sec sec-type="material" id="SECID0EWZAE"><title>Type.</title><p>Taiwan. Chiayi County: Dapu Township, Zengwen Reservoir, 9 November 2020, Y.H. Wu <italic>YX052</italic> (holotype: TAIF! isotype: TAIF!).</p></tp:treatment-sec><tp:treatment-sec sec-type="description" id="SECID0E5ZAE"><title>Description.</title><p>Rhizomes rufous, 1.0–1.2 cm in diam., densely scaly; rhizome scales reddish brown (but blackened at point of attachment), narrowly lanceolate, ca. 4–6 × 0.9–2.2 mm. Fronds 1-pinnate, leathery, juvenile sterile laminae simple, shortly stalked, narrowly lanceolate, 20–25 × 1.0–1.5 cm, base narrowly cuneate, apex acute; mature lamina pinnate, dimorphic. Sterile fronds 30–50 cm long, stipes green, 10–20 cm, grooved adaxially, base with scattered scales, lateral pinnae 6–14 pairs, 1–5 cm apart, narrowly lanceolate, widest in the proximal half, 14–21 × 1.5–2.2 cm, narrowly cuneate, apex acute, base cuneate and decurrent, margin entire or slightly undulate; lateral pinnae articulate to rachis, swollen ring on abaxial articulation, terminal pinna 16–27 × 1.5–2.2 cm, not articulate; upper part of rachis narrowly winged; veins free, simple or furcate, oblique. Fertile laminae similar to sterile laminae but pinnae much contracted; pinnae linear, 10–20 × ca. 0.3 cm, equilateral, pinna rachis 0.3–0.8 cm wide, rachis articulate. Sori acrostichoid; perine consisting with glandular projections. Spores green (= chlorophyllous) and spiny, 64 per sporangium.</p></tp:treatment-sec><tp:treatment-sec sec-type="Paratypes" id="SECID0ED1AE"><title>Paratypes.</title><p>Taiwan. Chiayi County: Dapu Township, Zengwen Reservoir, 9 Nov 2020, <italic>Y.H. Wu YX053</italic> (TAIF). China. Hainan Province: Wuzhishan City, Mt. Wuzhi National Nature Reserve, 16 July 2007, <italic>Y.S. Chao 1211</italic> (TAIF); Mt. Diaoluo, 27 Feb 2012, <italic>W.H. Wu 1062</italic> (TAIF); 21 Nov 2000, <italic>G.M. Zhang et D. Li 117</italic> (PE); 14 Dec 2003, <italic>S.Y. Dong 1045</italic> (PE).</p></tp:treatment-sec><tp:treatment-sec sec-type="distribution" id="SECID0ET1AE"><title>Distribution.</title><p>Taiwan (Chiayi County) and China (Hainan Is.).</p></tp:treatment-sec><tp:treatment-sec sec-type="ecology" id="SECID0EY1AE"><title>Ecology.</title><p>In shaded places, understory of evergreen broadleaf forests, below 1,000m in elevation.</p></tp:treatment-sec><tp:treatment-sec sec-type="etymology" id="SECID0E41AE"><title>Etymology.</title><p>The name moorei is dedicated to Dr./Mr. Shann-Jye Moore (1966–2010), an enthusiastic fern taxonomist and knowledgeable pteridologist from Taiwan. The Mr. Shann-Jye Moore Memorial Scholarship has been established by the Taiwan Society of Plant Systematics to commemorate his passions, and to support Taiwanese students studying the systematics of ferns and lycophytes.</p></tp:treatment-sec><tp:treatment-sec sec-type="notes" id="SECID0EC2AE"><title>Note.</title><p>We have not yet found entire sporophyll from the type locality, but fallen fertile pinnae on14 Aug 2020 (Fig. <xref ref-type="fig" rid="F3">3</xref>), which contained intact sporangia with green spores. Although mature sporophytes were found to have a restricted distribution in Taiwan, independent gametophytes of this species were found throughout Taiwan Main Is using a DNA-identification approach to survey gametophyte populations (<xref ref-type="bibr" rid="B39">Wu et al. in press</xref>).</p></tp:treatment-sec><tp:treatment-sec><!--Section generated to contain objects referenced in tp:taxon-treatment.--><table-wrap id="T1" position="float" orientation="portrait"><label>Table 1.</label><caption><p>Morphological comparisons of the two new <italic><tp:taxon-name><tp:taxon-name-part taxon-name-part-type="genus" reg="Lomariopsis">Lomariopsis</tp:taxon-name-part></tp:taxon-name></italic> species with their Asian morphologically similar relatives.</p></caption><table id="TID0EH1AG" rules="all"><tbody><tr><th rowspan="1" colspan="1">Characters</th><th rowspan="1" colspan="1">
                <italic>
                  <tp:taxon-name><tp:taxon-name-part taxon-name-part-type="genus" reg="Lomariopsis">L.</tp:taxon-name-part><tp:taxon-name-part taxon-name-part-type="species" reg="moorei">moorei</tp:taxon-name-part></tp:taxon-name>
                </italic>
              </th><th rowspan="1" colspan="1">
                <italic>
                  <tp:taxon-name><tp:taxon-name-part taxon-name-part-type="genus" reg="Lomariopsis">L.</tp:taxon-name-part><tp:taxon-name-part taxon-name-part-type="species" reg="longini">longini</tp:taxon-name-part></tp:taxon-name>
                </italic>
              </th><th rowspan="1" colspan="1">
                <italic>
                  <tp:taxon-name><tp:taxon-name-part taxon-name-part-type="genus" reg="Lomariopsis">L.</tp:taxon-name-part><tp:taxon-name-part taxon-name-part-type="species" reg="boninensis">boninensis</tp:taxon-name-part></tp:taxon-name>
                </italic>
              </th><th rowspan="1" colspan="1">
                <italic>
                  <tp:taxon-name><tp:taxon-name-part taxon-name-part-type="genus" reg="Lomariopsis">L.</tp:taxon-name-part><tp:taxon-name-part taxon-name-part-type="species" reg="spectabilis">spectabilis</tp:taxon-name-part></tp:taxon-name>
                </italic>
              </th></tr><tr><td rowspan="1" colspan="1">Vein apices ending at the laminar margins</td><td rowspan="1" colspan="1">yes</td><td rowspan="1" colspan="1">no</td><td rowspan="1" colspan="1">yes</td><td rowspan="1" colspan="1">yes</td></tr><tr><td rowspan="1" colspan="1">Widest part at upper pinna</td><td rowspan="1" colspan="1">&lt;1/2</td><td rowspan="1" colspan="1">&lt;1/3</td><td rowspan="1" colspan="1">&lt;1/2</td><td rowspan="1" colspan="1">~1/2</td></tr><tr><td rowspan="1" colspan="1">Stipe scales</td><td rowspan="1" colspan="1">dark brown, narrowly lanceolate (usually &lt; 2 mm wide)</td><td rowspan="1" colspan="1">dark brown, broadly lanceolate (usually &gt;3 mm wide)</td><td rowspan="1" colspan="1">dark brown, broadly lanceolate (usually &gt;2 mm wide)</td><td rowspan="1" colspan="1">light brown, narrowly lanceolate (usually &lt;2 mm wide)</td></tr><tr><td rowspan="1" colspan="1">Fertile pinna pairs</td><td rowspan="1" colspan="1">10–14</td><td rowspan="1" colspan="1">3–9</td><td rowspan="1" colspan="1">4–16</td><td rowspan="1" colspan="1">6–14</td></tr><tr><td rowspan="1" colspan="1">Swollen ring on articulate at abaxial side, especially upper pinnae (Fig. <xref ref-type="fig" rid="F6">6</xref>)</td><td rowspan="1" colspan="1">obvious</td><td rowspan="1" colspan="1">obvious</td><td rowspan="1" colspan="1">inconspicuous</td><td rowspan="1" colspan="1">inconspicuous</td></tr><tr><td rowspan="1" colspan="1">Spore perine (Fig. <xref ref-type="fig" rid="F4">4</xref>)</td><td rowspan="1" colspan="1">spiny</td><td rowspan="1" colspan="1">folded</td><td rowspan="1" colspan="1">spiny</td><td rowspan="1" colspan="1">cristate</td></tr><tr><td rowspan="1" colspan="1">Spore number per sporangium</td><td rowspan="1" colspan="1">64</td><td rowspan="1" colspan="1">32</td><td rowspan="1" colspan="1">64</td><td rowspan="1" colspan="1">16 or 32</td></tr></tbody></table></table-wrap></tp:treatment-sec><ref-list><ref id="B39"><mixed-citation xmlns:xlink="http://www.w3.org/1999/xlink" xlink:type="simple"><person-group><name name-style="western"><surname>Wu</surname><given-names>Y-H</given-names></name><name name-style="western"><surname>Ke</surname><given-names>Y-T</given-names></name><name name-style="western"><surname>Chan</surname><given-names>Y-Y</given-names></name><name name-style="western"><surname>Wang</surname><given-names>G-J</given-names></name><name name-style="western"><surname>Kuo</surname><given-names>L-Y</given-names></name></person-group> (<year>in press</year>) Integrating tissue-direct PCR into DNA identification: An upgraded molecular ecology way to survey fern field gametophytes. Applications in Plant Sciences.</mixed-citation></ref></ref-list></tp:taxon-treatment>
